# Supplementary material for: Functional Role of AGAP2/PIKE-A in Fcγ Receptor-Mediated Phagocytosis
Source: Cells. 2022 Dec 24;12(1):72. doi: 10.3390/cells12010072 (PMC9818964; doi:10.3390/cells12010072)
Supplement: Supplementary file 1 [file cells-12-00072-s001.zip]

Archive with 1 entries (1 files):
- cells-2075474-supplementary.pdf
